# Supplementary material for: Sialic Acid-Responsive Polymeric Interface Material: From Molecular Recognition to Macroscopic Property Switching
Source: Sci Rep. 2017 Jan 13;7:40913. doi: 10.1038/srep40913 (PMC5234036; doi:10.1038/srep40913)
Supplement: Supplementary Dataset 2 [file srep40913-s3.xls]

## Sheet: Modified peptides
Site number	Reference	MH+	Mass error (ppm)	Charge	Sequence	Ions-score	Delta-IS
1	sp|P62937|PPIA_HUMAN Peptidyl-prolyl cis-trans isomerase A OS=Homo sapiens GN=PPIA PE=1 SV=2	2808.32	2.45522	3	K.HTGPGILSM#ANAGPNTN*GSQFFICTAK.T	54.61	0
1	sp|P62937|PPIA_HUMAN Peptidyl-prolyl cis-trans isomerase A OS=Homo sapiens GN=PPIA PE=1 SV=2	2792.32	1.0736	3	K.HTGPGILSMANAGPNTN*GSQFFICTAK.T	50.29	0
1	tr|B4DWL3|B4DWL3_HUMAN Lysosome-associated membrane glycoprotein 1 OS=Homo sapiens GN=LAMP1 PE=2 SV=1	1160.61	0.344349	2	R.GHTLTLN*FTR.N	28.67	0
1	tr|B4DWL3|B4DWL3_HUMAN Lysosome-associated membrane glycoprotein 1 OS=Homo sapiens GN=LAMP1 PE=2 SV=1	1160.6	1.46348	2	R.SSCGKEN*TSDPSLVIAFGR.G	29.13	0
1	tr|B4DWL3|B4DWL3_HUMAN Lysosome-associated membrane glycoprotein 1 OS=Homo sapiens GN=LAMP1 PE=2 SV=1	1160.6	1.54957	2	K.SGPKN*M#TFDLPSDATVVLN*R.S	35.95	0
1	tr|B4DWL3|B4DWL3_HUMAN Lysosome-associated membrane glycoprotein 1 OS=Homo sapiens GN=LAMP1 PE=2 SV=1	2025.96	0.394483	3	K.SGPKNM#TFDLPSDATVVLN*R.S	36.58	0
1	tr|B4DWL3|B4DWL3_HUMAN Lysosome-associated membrane glycoprotein 1 OS=Homo sapiens GN=LAMP1 PE=2 SV=1	2025.96	1.1347	2	K.N*M#TFDLPSDATVVLN*R.S	45.91	0
1	tr|B4DWL3|B4DWL3_HUMAN Lysosome-associated membrane glycoprotein 1 OS=Homo sapiens GN=LAMP1 PE=2 SV=1	2025.95	1.23276	3	K.SGPKN*MTFDLPSDATVVLN*R.S	48	0
1	tr|B4DWL3|B4DWL3_HUMAN Lysosome-associated membrane glycoprotein 1 OS=Homo sapiens GN=LAMP1 PE=2 SV=1	2025.96	0.740022	2	K.N*MTFDLPSDATVVLN*R.S	47.23	0
1	tr|B4DWL3|B4DWL3_HUMAN Lysosome-associated membrane glycoprotein 1 OS=Homo sapiens GN=LAMP1 PE=2 SV=1	2025.96	0.887585	3	K.N*STPSEPGSGRGPPQEEEEEEDEEEEATKEDAEAPGIR.D	40.34	0
1	tr|B4DWL3|B4DWL3_HUMAN Lysosome-associated membrane glycoprotein 1 OS=Homo sapiens GN=LAMP1 PE=2 SV=1	2025.95	1.23276	3	K.SLVTQYLN*ATGNR.W	38.98	0
2	tr|B4DWL3|B4DWL3_HUMAN Lysosome-associated membrane glycoprotein 1 OS=Homo sapiens GN=LAMP1 PE=2 SV=1	2182.06	918.719	3	K.DASSFLAEWQN*ITK.G	37.84	0
1	tr|B4DWL3|B4DWL3_HUMAN Lysosome-associated membrane glycoprotein 1 OS=Homo sapiens GN=LAMP1 PE=2 SV=1	2180.06	451.797	3	R.DIENLKDASSFLAEWQN*ITK.G	62.26	0
2	tr|B4DWL3|B4DWL3_HUMAN Lysosome-associated membrane glycoprotein 1 OS=Homo sapiens GN=LAMP1 PE=2 SV=1	1810.85	0.717493	2	K.GEGESPPVN*GTDEAAGATGDAIEPAPPSQGAEAK.G	37.59	0
2	tr|B4DWL3|B4DWL3_HUMAN Lysosome-associated membrane glycoprotein 1 OS=Homo sapiens GN=LAMP1 PE=2 SV=1	2164.06	0.600163	3	K.NLN*NSQSDVVSFR.L	65.47	0
2	tr|B4DWL3|B4DWL3_HUMAN Lysosome-associated membrane glycoprotein 1 OS=Homo sapiens GN=LAMP1 PE=2 SV=1	1794.86	1.0023	2	R.TEKEPLSDPVGTCYLSTDN*FTR.I	40.18	0
2	tr|B4DWL3|B4DWL3_HUMAN Lysosome-associated membrane glycoprotein 1 OS=Homo sapiens GN=LAMP1 PE=2 SV=1	1794.86	1.83755	2	R.HPGN*FSSLSCDYFAVN*QSR.L	41.95	0
1	tr|A8K8G0|A8K8G0_HUMAN Hepatoma-derived growth factor OS=Homo sapiens GN=HDGF PE=2 SV=1	4112.74	2.35738	3	K.GN*LTYGYVTILN*GSDIR.S	27.61	0
1	tr|J3KPF3|J3KPF3_HUMAN 4F2 cell-surface antigen heavy chain OS=Homo sapiens GN=SLC3A2 PE=2 SV=1	1437.73	0.695053	2	R.YHYN*GTLLDGTSFDTSYSK.G	80	0
1	tr|J3KPF3|J3KPF3_HUMAN 4F2 cell-surface antigen heavy chain OS=Homo sapiens GN=SLC3A2 PE=2 SV=1	1437.73	0.764556	2	R.N*HTYNTYIGQGYIIPGMDQGLQGACM#GER.R	80.35	0
1	tr|J3KPF3|J3KPF3_HUMAN 4F2 cell-surface antigen heavy chain OS=Homo sapiens GN=SLC3A2 PE=2 SV=1	1437.73	0.764556	2	R.YHYN*CSLLDGTQLFTSHDYGAPQEATLGANK.V	64.91	0
1	tr|J3KPF3|J3KPF3_HUMAN 4F2 cell-surface antigen heavy chain OS=Homo sapiens GN=SLC3A2 PE=2 SV=1	1437.73	1.94615	2	R.NLEKN*STKQEILAALEK.G	52.33	0
1	tr|J3KPF3|J3KPF3_HUMAN 4F2 cell-surface antigen heavy chain OS=Homo sapiens GN=SLC3A2 PE=2 SV=1	1610.77	0.0620433	2	R.NLEKN*STKQ*EILAALEK.G	52.3	0
1	tr|J3KPF3|J3KPF3_HUMAN 4F2 cell-surface antigen heavy chain OS=Homo sapiens GN=SLC3A2 PE=2 SV=1	1610.77	0.310216	2	K.DN*ATEEEILVYLEK.T	31.49	0
1	tr|J3KPF3|J3KPF3_HUMAN 4F2 cell-surface antigen heavy chain OS=Homo sapiens GN=SLC3A2 PE=2 SV=1	1610.77	0.434303	2	K.DVVTAAGDMLKDN*ATEEEILVYLEK.T	44.22	0
1	tr|J3KPF3|J3KPF3_HUMAN 4F2 cell-surface antigen heavy chain OS=Homo sapiens GN=SLC3A2 PE=2 SV=1	2323.15	0.602108	3	R.KEN*SSEICSN*NGECVCGQCVCR.K	33.95	0
1	tr|J3KPF3|J3KPF3_HUMAN 4F2 cell-surface antigen heavy chain OS=Homo sapiens GN=SLC3A2 PE=2 SV=1	2323.15	2.28039	2	K.SCGECIQAGPNCGWCTN*STFLQEGM#PTSAR.C	55.47	0
1	tr|J3KPF3|J3KPF3_HUMAN 4F2 cell-surface antigen heavy chain OS=Homo sapiens GN=SLC3A2 PE=2 SV=1	2323.15	1.16121	3	K.SCGECIQAGPNCGWCTN*STFLQEGMPTSAR.C	42.45	0
1	sp|P49006|MRP_HUMAN MARCKS-related protein OS=Homo sapiens GN=MARCKSL1 PE=1 SV=2	3178.44	2.60968	3	K.DGTVTAGN*ASGVADGAGAVIIASEDAVK.K	28.25	0
1	sp|P49006|MRP_HUMAN MARCKS-related protein OS=Homo sapiens GN=MARCKSL1 PE=1 SV=2	3178.44	3.64726	3	R.WCPQNSSCVN*ATACR.C	29.8	0
1	sp|P08648|ITA5_HUMAN Integrin alpha-5 OS=Homo sapiens GN=ITGA5 PE=1 SV=2	1480.7	0.0674896	2	K.TAVN*CSSDFDACLITK.A	55.03	0
1	sp|P08648|ITA5_HUMAN Integrin alpha-5 OS=Homo sapiens GN=ITGA5 PE=1 SV=2	1480.7	0.202469	2	K.GSQWSDIEEFCN*R.S	54.38	0
1	sp|P08648|ITA5_HUMAN Integrin alpha-5 OS=Homo sapiens GN=ITGA5 PE=1 SV=2	2531.16	0.789521	3	K.DTN*GSQFFITTVK.T	39.44	0
1	sp|P08648|ITA5_HUMAN Integrin alpha-5 OS=Homo sapiens GN=ITGA5 PE=1 SV=2	2531.16	0.236857	3	R.SRCN*TTQGNEVTSILR.W	32.49	0
2	sp|P08648|ITA5_HUMAN Integrin alpha-5 OS=Homo sapiens GN=ITGA5 PE=1 SV=2	2187.94	0.502293	3	K.N*ATYGYVLDDPDPDDGFNYK.Q	26.13	0
2	sp|P08648|ITA5_HUMAN Integrin alpha-5 OS=Homo sapiens GN=ITGA5 PE=1 SV=2	1857.92	1.02209	2	K.GSLSYLN*VTR.K	32.34	0
1	sp|Q96AY3|FKB10_HUMAN Peptidyl-prolyl cis-trans isomerase FKBP10 OS=Homo sapiens GN=FKBP10 PE=1 SV=1	2169.96	0.046041	3	R.LAN*LTQ*GEDQYYLR.V	48.64	0
1	sp|Q96AY3|FKB10_HUMAN Peptidyl-prolyl cis-trans isomerase FKBP10 OS=Homo sapiens GN=FKBP10 PE=1 SV=1	2169.97	2.99404	2	R.LAN*LTQGEDQYYLR.V	55.76	0
1	sp|Q96AY3|FKB10_HUMAN Peptidyl-prolyl cis-trans isomerase FKBP10 OS=Homo sapiens GN=FKBP10 PE=1 SV=1	2169.96	0	3	K.ILLTCSLN*DSATEVTGHR.W	51.11	0
1	sp|Q96AY3|FKB10_HUMAN Peptidyl-prolyl cis-trans isomerase FKBP10 OS=Homo sapiens GN=FKBP10 PE=1 SV=1	3261.45	4.04476	3	K.LEWLGN*CSGLNDETYGYK.E	29.64	0
1	sp|Q96AY3|FKB10_HUMAN Peptidyl-prolyl cis-trans isomerase FKBP10 OS=Homo sapiens GN=FKBP10 PE=1 SV=1	3472.58	0	3	R.FKLEWLGN*CSGLNDETYGYK.E	39.93	0
1	sp|P07602-2|SAP_HUMAN Isoform Sap-mu-6 of Proactivator polypeptide OS=Homo sapiens GN=PSAP	1930.05	0.41428	2	K.YSVAN*DTGFVDIPKQEK.A	62.8	0
1	sp|P07602-2|SAP_HUMAN Isoform Sap-mu-6 of Proactivator polypeptide OS=Homo sapiens GN=PSAP	1930.05	1.19044	3	K.YSVAN*DTGFVDIPK.Q	43.48	0
1	sp|P07602-2|SAP_HUMAN Isoform Sap-mu-6 of Proactivator polypeptide OS=Homo sapiens GN=PSAP	1933.06	1046.13	2	K.VAAAN*VSVTQ*PESTGDPNN*MTLLAEEAR.K	30.29	0
1	sp|P07602-2|SAP_HUMAN Isoform Sap-mu-6 of Proactivator polypeptide OS=Homo sapiens GN=PSAP	1667.81	602.159	2	R.VFGSQN*LTTVK.L	32.39	0
1	sp|P07602-2|SAP_HUMAN Isoform Sap-mu-6 of Proactivator polypeptide OS=Homo sapiens GN=PSAP	2767.36	0.144437	3	R.N*HSIFLADINQER.G	31.9	0
1	sp|P05556|ITB1_HUMAN Integrin beta-1 OS=Homo sapiens GN=ITGB1 PE=1 SV=2	2649.02	2.82908	3	R.YFYLQAVNSEGQN*LTR.S	24.13	0
1	sp|P05556|ITB1_HUMAN Integrin beta-1 OS=Homo sapiens GN=ITGB1 PE=1 SV=2	3393.37	0.294518	3	R.TVLEN*STSYEEAK.N	51.12	0
1	sp|P05556|ITB1_HUMAN Integrin beta-1 OS=Homo sapiens GN=ITGB1 PE=1 SV=2	3377.37	0.858144	3	R.N*VTYGTYLDDPDPDDGFNYK.Q	21.25	0
1	sp|P05556|ITB1_HUMAN Integrin beta-1 OS=Homo sapiens GN=ITGB1 PE=1 SV=2	3377.38	1.09487	3	R.EN*LTISLCHPGWSAVT.-	44.7	0
1	sp|P42765|THIM_HUMAN 3-ketoacyl-CoA thiolase, mitochondrial OS=Homo sapiens GN=ACAA2 PE=1 SV=2	2517.25	8.33902	2	R.LQAALDDEEAGGRPAMEPGN*GSLDLGGDSAGR.S	34.48	0
1	sp|P48960|CD97_HUMAN CD97 antigen OS=Homo sapiens GN=CD97 PE=1 SV=4	1811.73	1.2688	2	R.IAPASN*VSHTVVLRPLK.A	27.38	0
1	tr|E9PI80|E9PI80_HUMAN CD59 glycoprotein OS=Homo sapiens GN=CD59 PE=2 SV=1	1802.79	0.277192	2	R.IQNILSEKPTVTTVYANN*GSVLQGSSVASVYDGK.L	73.7	0
1	tr|E9PI80|E9PI80_HUMAN CD59 glycoprotein OS=Homo sapiens GN=CD59 PE=2 SV=1	1802.8	0.720699	2	K.NNKVNVVLQN*FMYTM#LRDSN*ATAAK.M	104.22	0
1	tr|E9PI80|E9PI80_HUMAN CD59 glycoprotein OS=Homo sapiens GN=CD59 PE=2 SV=1	1802.79	1.38597	2	K.SDRN*DSEDPGSEYN*AEEDELEEEMSDEYSDIEEQ*SEK.D	78.07	0
1	tr|E9PI80|E9PI80_HUMAN CD59 glycoprotein OS=Homo sapiens GN=CD59 PE=2 SV=1	1802.79	0.277038	3	K.AN*TTQPGIVEGGQVLK.C	27.32	0
1	tr|E9PI80|E9PI80_HUMAN CD59 glycoprotein OS=Homo sapiens GN=CD59 PE=2 SV=1	1802.8	0.609822	2	R.QAQQERDELADEIAN*SSGK.G	78.25	0
1	tr|E9PI80|E9PI80_HUMAN CD59 glycoprotein OS=Homo sapiens GN=CD59 PE=2 SV=1	1802.79	0.332631	2	K.LQVELDN*VTGLLSQSDSK.S	46.62	0
1	tr|E9PI80|E9PI80_HUMAN CD59 glycoprotein OS=Homo sapiens GN=CD59 PE=2 SV=1	1802.79	0.0554385	2	K.IISN*ASCTTN*CLAPLAK.V	85.4	0
1	tr|E9PI80|E9PI80_HUMAN CD59 glycoprotein OS=Homo sapiens GN=CD59 PE=2 SV=1	1802.8	0.99789	2	K.IISN*ASCTTNCLAPLAK.V	86.09	0
1	tr|E9PI80|E9PI80_HUMAN CD59 glycoprotein OS=Homo sapiens GN=CD59 PE=2 SV=1	1802.8	0.942452	2	K.CHEGN*GTFECGACR.C	81.66	0
1	tr|E9PI80|E9PI80_HUMAN CD59 glycoprotein OS=Homo sapiens GN=CD59 PE=2 SV=1	1802.79	0.388069	2	R.KEN*SSEICSNN*GECVCGQCVCR.K	42.77	0
1	tr|E9PI80|E9PI80_HUMAN CD59 glycoprotein OS=Homo sapiens GN=CD59 PE=2 SV=1	1802.79	0	2	R.KEN*SSEICSNN*GECVCGQ*CVCR.K	52.96	0
1	tr|E9PI80|E9PI80_HUMAN CD59 glycoprotein OS=Homo sapiens GN=CD59 PE=2 SV=1	1802.79	0.221754	2	K.EN*SSEICSNN*GECVCGQCVCR.K	73.49	0
1	tr|E9PI80|E9PI80_HUMAN CD59 glycoprotein OS=Homo sapiens GN=CD59 PE=2 SV=1	1802.79	0.498947	2	R.NPCTSEQN*CTSPFSYK.N	55.48	0
1	tr|E9PI80|E9PI80_HUMAN CD59 glycoprotein OS=Homo sapiens GN=CD59 PE=2 SV=1	1802.8	1.33052	2	K.LRNPCTSEQN*CTSPFSYK.N	82.92	0
1	tr|E9PI80|E9PI80_HUMAN CD59 glycoprotein OS=Homo sapiens GN=CD59 PE=2 SV=1	1802.79	0.609824	2	K.KDTCTQECSYFN*ITK.V	36.99	0
1	tr|E9PI80|E9PI80_HUMAN CD59 glycoprotein OS=Homo sapiens GN=CD59 PE=2 SV=1	1802.79	0.166315	2	K.DTCTQ*ECSYFN*ITK.V	46.87	0
1	tr|E9PI80|E9PI80_HUMAN CD59 glycoprotein OS=Homo sapiens GN=CD59 PE=2 SV=1	1802.79	0.166315	2	R.TLSRPSETCN*ETTK.L	90.18	0
1	tr|E9PI80|E9PI80_HUMAN CD59 glycoprotein OS=Homo sapiens GN=CD59 PE=2 SV=1	1802.8	0.720699	2	R.YHYN*GTFEDGKK.F	60.28	0
1	tr|E9PI80|E9PI80_HUMAN CD59 glycoprotein OS=Homo sapiens GN=CD59 PE=2 SV=1	1802.8	1.27508	2	R.YHYN*GTFEDGK.K	31.06	0
1	tr|E9PI80|E9PI80_HUMAN CD59 glycoprotein OS=Homo sapiens GN=CD59 PE=2 SV=1	1802.79	2.38387	2	R.YHYN*GSLMDGTLFDSSYSR.N	47.34	0
1	tr|E9PI80|E9PI80_HUMAN CD59 glycoprotein OS=Homo sapiens GN=CD59 PE=2 SV=1	1802.79	0.110877	2	R.GDKN*VTMGQSSAR.M	44.32	0
1	tr|E9PI80|E9PI80_HUMAN CD59 glycoprotein OS=Homo sapiens GN=CD59 PE=2 SV=1	1803.8	556.205	2	K.TFKN*ESENTCQDVDECQQNPR.L	24.29	0
1	tr|E9PI80|E9PI80_HUMAN CD59 glycoprotein OS=Homo sapiens GN=CD59 PE=2 SV=1	1802.79	0.0554385	2	R.WCPQN*SSCVN*ATACR.C	31.92	0
1	tr|E9PI80|E9PI80_HUMAN CD59 glycoprotein OS=Homo sapiens GN=CD59 PE=2 SV=1	1802.8	0.665261	2	R.GDKN*VTM#GQSSAR.M	40.23	0
1	tr|B1AP13|B1AP13_HUMAN Complement decay-accelerating factor OS=Homo sapiens GN=CD55 PE=2 SV=1	1628.66	1.16588	2	R.HPGNFSSLSCDYFAVN*QSR.L	51.77	0
1	tr|B1AP13|B1AP13_HUMAN Complement decay-accelerating factor OS=Homo sapiens GN=CD55 PE=2 SV=1	1628.67	1.10451	2	K.N*KTDVEYESDEK.A	59.91	0
1	tr|B1AP13|B1AP13_HUMAN Complement decay-accelerating factor OS=Homo sapiens GN=CD55 PE=2 SV=1	1628.67	1.10451	2	R.CN*TTQGNEVTSILR.W	58.9	0
1	tr|B1AP13|B1AP13_HUMAN Complement decay-accelerating factor OS=Homo sapiens GN=CD55 PE=2 SV=1	1628.66	0.552259	2	R.VFDKEGN*GTVMGAEIR.H	32.17	0
1	sp|P23284|PPIB_HUMAN Peptidyl-prolyl cis-trans isomerase B OS=Homo sapiens GN=PPIB PE=1 SV=2	1458.71	0.822074	2	K.TCDWLPKPN*MSASCK.E	52.53	0
1	sp|P05186|PPBT_HUMAN Alkaline phosphatase, tissue-nonspecific isozyme OS=Homo sapiens GN=ALPL PE=1 SV=4	1837.89	546.007	2	K.ALMN*GSESR.F	31.76	0
1	sp|O43852|CALU_HUMAN Calumenin OS=Homo sapiens GN=CALU PE=1 SV=2	2279.96	2.58663	2	K.ITDSEDKALMN*GSESR.F	31.61	0
1	tr|H7C469|H7C469_HUMAN Uncharacterized protein (Fragment) OS=Homo sapiens PE=3 SV=1	1110.58	0.269884	2	K.N*ATLAEQAK.L	43.22	0
1	tr|H7C469|H7C469_HUMAN Uncharacterized protein (Fragment) OS=Homo sapiens PE=3 SV=1	1110.58	0.719693	2	R.AEPPLN*ASASDQGEK.V	31.28	0
1	tr|H7C469|H7C469_HUMAN Uncharacterized protein (Fragment) OS=Homo sapiens PE=3 SV=1	1110.58	0.179923	2	K.VIN*ETWAWK.N	43.62	0
1	tr|H7C469|H7C469_HUMAN Uncharacterized protein (Fragment) OS=Homo sapiens PE=3 SV=1	1110.58	1.52935	2	K.IDASKNEEDEGHSN*SSPR.H	39.83	0
1	tr|H7C469|H7C469_HUMAN Uncharacterized protein (Fragment) OS=Homo sapiens PE=3 SV=1	1110.58	1.34943	2	K.EELQ*AN*GSAPAADKEEPAAAGSGAASPSAAEKGEPAAAAAPEAGASPVEK.E	53.48	0
1	sp|P10909|CLUS_HUMAN Clusterin OS=Homo sapiens GN=CLU PE=1 SV=1	1685.82	10.7894	2	R.VNDN*KTAAEEALR.K	64.06	0
1	sp|P10909|CLUS_HUMAN Clusterin OS=Homo sapiens GN=CLU PE=1 SV=1	1684.82	0.59318	2	R.VN*NTLSSQISR.L	80.6	0
1	sp|P10909|CLUS_HUMAN Clusterin OS=Homo sapiens GN=CLU PE=1 SV=1	1684.82	0.59318	2	K.VAAAN*VSVTQPESTGDPNN*MTLLAEEAR.K	68.13	0
1	sp|P10909|CLUS_HUMAN Clusterin OS=Homo sapiens GN=CLU PE=1 SV=1	1684.82	0.296591	2	R.TLAGEN*QTAFEIEELNR.K	49.53	0
1	sp|P35613|BASI_HUMAN Basigin OS=Homo sapiens GN=BSG PE=1 SV=2	1987.97	2.56414	2	K.QSGDVTCN*CTDGR.V	61.62	0
1	sp|P35613|BASI_HUMAN Basigin OS=Homo sapiens GN=BSG PE=1 SV=2	1987.98	0.70352	3	R.FGTCSQLCN*NTK.G	31.64	0
1	sp|P35613|BASI_HUMAN Basigin OS=Homo sapiens GN=BSG PE=1 SV=2	1987.98	0.402215	2	K.LTSCATN*ASICGDEAR.C	57.03	0
1	tr|A6NGH2|A6NGH2_HUMAN Sodium/potassium-transporting ATPase subunit beta-1 OS=Homo sapiens GN=ATP1B1 PE=2 SV=3	2119.93	1.41447	2	K.KKEDALN*ETR.E	38.3	0
1	tr|A6NGH2|A6NGH2_HUMAN Sodium/potassium-transporting ATPase subunit beta-1 OS=Homo sapiens GN=ATP1B1 PE=2 SV=3	2395.09	0.876054	3	K.GSLSYLN*VTRK.A	39.81	0
1	sp|P07711|CATL1_HUMAN Cathepsin L1 OS=Homo sapiens GN=CTSL PE=1 SV=2	1911.93	0.993237	2	K.YYKGSLSYLN*VTR.K	42.88	0
1	sp|P07711|CATL1_HUMAN Cathepsin L1 OS=Homo sapiens GN=CTSL PE=1 SV=2	1526.74	0	2	R.DVN*CSVM#GPQEK.K	46.89	0
2	sp|P11047|LAMC1_HUMAN Laminin subunit gamma-1 OS=Homo sapiens GN=LAMC1 PE=1 SV=3	2888.37	7.02324	3	R.DVN*CSVMGPQEK.K	28.13	0
1	sp|Q9Y4L1|HYOU1_HUMAN Hypoxia up-regulated protein 1 OS=Homo sapiens GN=HYOU1 PE=1 SV=1	1194.64	0.669096	2	R.DAN*VSGTLVSSSTLEK.K	28.99	0
1	sp|Q9Y4L1|HYOU1_HUMAN Hypoxia up-regulated protein 1 OS=Homo sapiens GN=HYOU1 PE=1 SV=1	1194.64	0.250911	2	K.VN*ETEM#DIAK.H	47.14	0
1	tr|Q5T0S4|Q5T0S4_HUMAN Palmitoyl-protein thioesterase 1 (Fragment) OS=Homo sapiens GN=PPT1 PE=2 SV=1	1557.76	0.961675	3	K.VN*ETEMDIAK.H	31.71	0
1	sp|Q7Z4H8|KDEL2_HUMAN KDEL motif-containing protein 2 OS=Homo sapiens GN=KDELC2 PE=1 SV=2	1903.92	1.31238	2	R.TAADTTGLQPILNQFTPAN*ISR.Q	36.78	0
1	tr|E7EMM4|E7EMM4_HUMAN Acid ceramidase OS=Homo sapiens GN=ASAH1 PE=2 SV=1	1471.68	0	2	K.TN*ITLVCKPGDLESAPVLR.T	50.88	0
1	sp|O43852-8|CALU_HUMAN Isoform 8 of Calumenin OS=Homo sapiens GN=CALU	2309.97	0.692346	2	R.EGSRTDDEVVQREEEAIQLDGLN*ASQIR.E	28.09	0
1	sp|Q9P2B7-2|K1430_HUMAN Isoform 2 of UPF0501 protein KIAA1430 OS=Homo sapiens GN=KIAA1430	1785.83	10.7952	3	K.DSCESNHN*ITCK.V	27.03	0
1	sp|Q00839|HNRPU_HUMAN Heterogeneous nuclear ribonucleoprotein U OS=Homo sapiens GN=HNRNPU PE=1 SV=6	3127.42	2.39661	3	R.N*TTFNVESTK.K	40.45	0
1	tr|E9PQI4|E9PQI4_HUMAN Translocon-associated protein subunit beta (Fragment) OS=Homo sapiens GN=SSR2 PE=2 SV=1	1803.05	1.16405	2	R.ILCDNADN*ITR.V	31.08	0
1	tr|G3V1K3|G3V1K3_HUMAN Paraoxonase 2, isoform CRA_a OS=Homo sapiens GN=PON2 PE=4 SV=1	3540.81	0.705651	3	K.GWN*WTSGFNK.C	40.71	0
1	tr|E7EW05|E7EW05_HUMAN Protein SDA1 homolog OS=Homo sapiens GN=SDAD1 PE=2 SV=1	2860.35	18.0211	4	R.NFPDAFEYNN*VSR.Q	32.46	0
1	sp|Q5SVQ8|ZBT41_HUMAN Zinc finger and BTB domain-containing protein 41 OS=Homo sapiens GN=ZBTB41 PE=1 SV=1	4332.63	231.915	3	K.EIFVAN*GTQGK.L	10.51	0
1	sp|P06756|ITAV_HUMAN Integrin alpha-V OS=Homo sapiens GN=ITGAV PE=1 SV=2	1612.85	0.309816	2	R.AAGN*TSESQSCAR.S	28.49	0
1	sp|P35579|MYH9_HUMAN Myosin-9 OS=Homo sapiens GN=MYH9 PE=1 SV=4	2089.96	1.48185	3	K.ANIQFGDN*GTTISAVSNK.A	29.57	0
1	sp|P35579|MYH9_HUMAN Myosin-9 OS=Homo sapiens GN=MYH9 PE=1 SV=4	1947.01	10.5747	2	R.DMLAQCESN*M#SELQ*Q*LQ*NEK.C	48.43	0
1	sp|P04406|G3P_HUMAN Glyceraldehyde-3-phosphate dehydrogenase OS=Homo sapiens GN=GAPDH PE=1 SV=3	1836.88	541.36	2	K.N*VTSESTCCVAK.S	33.18	0
1	sp|P04406|G3P_HUMAN Glyceraldehyde-3-phosphate dehydrogenase OS=Homo sapiens GN=GAPDH PE=1 SV=3	1835.9	8.92795	2	R.GYN*VTYWR.E	48.48	0
1	sp|P04406|G3P_HUMAN Glyceraldehyde-3-phosphate dehydrogenase OS=Homo sapiens GN=GAPDH PE=1 SV=3	1834.9	1.85195	2	K.SGDASIN*VTNLQLSDIGTYQCK.V	29.59	0
1	sp|P62937|PPIA_HUMAN Peptidyl-prolyl cis-trans isomerase A OS=Homo sapiens GN=PPIA PE=1 SV=2	2808.31	0.569329	3	R.SHN*RSEEFLIAGK.L	49.65	0
1	sp|P62937|PPIA_HUMAN Peptidyl-prolyl cis-trans isomerase A OS=Homo sapiens GN=PPIA PE=1 SV=2	2792.32	1.0736	3	R.CDSGFALDSEERN*CTDIDECR.I	56.14	0
1	sp|P62937|PPIA_HUMAN Peptidyl-prolyl cis-trans isomerase A OS=Homo sapiens GN=PPIA PE=1 SV=2	2792.32	1.68197	3	R.VCECN*PN*YTGSACDCSLDTSTCEASN*GQ*ICN*GRGICECGV.-	36.47	0
1	sp|P05556|ITB1_HUMAN Integrin beta-1 OS=Homo sapiens GN=ITGB1 PE=1 SV=2	1655.6	0.482621	3	K.GSN*YSEILDK.Y	19.5	0
1	sp|P05556|ITB1_HUMAN Integrin beta-1 OS=Homo sapiens GN=ITGB1 PE=1 SV=2	2649.01	0.264049	3	R.ASILTGKYPHNHHVVNN*TLEGN*CSSK.S	37.43	0
1	sp|P05556|ITB1_HUMAN Integrin beta-1 OS=Homo sapiens GN=ITGB1 PE=1 SV=2	2651.01	384.13	3	R.EEQ*FN*STYR.V	17.11	0
1	sp|P05556|ITB1_HUMAN Integrin beta-1 OS=Homo sapiens GN=ITGB1 PE=1 SV=2	2520.92	0.237818	3	R.LNPTVTYGN*DSFSAK.A	16.16	0
1	sp|P05556|ITB1_HUMAN Integrin beta-1 OS=Homo sapiens GN=ITGB1 PE=1 SV=2	1920.78	1.45698	2	K.LVGGPVAGGDPN*QTIR.G	88.1	0
1	sp|P05556|ITB1_HUMAN Integrin beta-1 OS=Homo sapiens GN=ITGB1 PE=1 SV=2	2189.96	0.958042	3	R.VTPACN*TSLPAQR.W	25.34	0
1	sp|P05556|ITB1_HUMAN Integrin beta-1 OS=Homo sapiens GN=ITGB1 PE=1 SV=2	2189.96	1.04928	3	K.SN*DTAASEYK.Y	37.71	0
1	sp|P05556|ITB1_HUMAN Integrin beta-1 OS=Homo sapiens GN=ITGB1 PE=1 SV=2	1895.82	0.526917	3	K.SCVAVTSAQPQN*MSR.R	41.37	0
1	sp|P05556|ITB1_HUMAN Integrin beta-1 OS=Homo sapiens GN=ITGB1 PE=1 SV=2	1768.72	10.397	2	K.TVTISDHGTVTYN*GSICGDDQNGPK.I	44.02	0
1	sp|P05556|ITB1_HUMAN Integrin beta-1 OS=Homo sapiens GN=ITGB1 PE=1 SV=2	3393.37	0.0294517	3	K.VVDDVSN*QTSCR.L	42.21	0
1	sp|P05556|ITB1_HUMAN Integrin beta-1 OS=Homo sapiens GN=ITGB1 PE=1 SV=2	3393.38	1.85545	3	K.N*ITIVTGAPR.H	40.82	0
1	sp|P05556|ITB1_HUMAN Integrin beta-1 OS=Homo sapiens GN=ITGB1 PE=1 SV=2	3377.37	0.207138	3	R.DMN*QTLGDN*ITVK.M	40.83	0
1	sp|P05556|ITB1_HUMAN Integrin beta-1 OS=Homo sapiens GN=ITGB1 PE=1 SV=2	3377.38	0.858141	3	K.MWPQ*YCQ*HDN*DTTQ*ESSASN*QASSPENDVPDSILSPQGQ*N*GDK.W	46.61	0
1	sp|P51858|HDGF_HUMAN Hepatoma-derived growth factor OS=Homo sapiens GN=HDGF PE=1 SV=1	4113.76	246.357	3	K.TYN*GTNPDAASR.A	45.44	0
1	sp|Q96AY3|FKB10_HUMAN Peptidyl-prolyl cis-trans isomerase FKBP10 OS=Homo sapiens GN=FKBP10 PE=1 SV=1	1624.75	1.16868	2	K.AVLVNN*ITTGER.L	46.17	0
1	sp|Q96AY3|FKB10_HUMAN Peptidyl-prolyl cis-trans isomerase FKBP10 OS=Homo sapiens GN=FKBP10 PE=1 SV=1	1624.75	0.246039	2	R.YEQLQN*ETR.Q	39.15	0
1	sp|Q96AY3|FKB10_HUMAN Peptidyl-prolyl cis-trans isomerase FKBP10 OS=Homo sapiens GN=FKBP10 PE=1 SV=1	1624.75	0.676607	2	R.SEASEGN*ITVTCR.A	52.94	0
Summary
Variable mod
With 1 mod		0.942029
With 2 mod		0.057971

## Sheet: Unique sites
Site	Sequence Around	Reference	Modified Sequence
N108	ANAGPNTNGSQFFIC	sp|P62937|PPIA_HUMAN Peptidyl-prolyl cis-trans isomerase A OS=Homo sapiens GN=PPIA PE=1 SV=2	K.HTGPGILSM#ANAGPNTN*GSQFFICTAK.T
N103	RGHTLTLNFTRNATR	tr|B4DWL3|B4DWL3_HUMAN Lysosome-associated membrane glycoprotein 1 OS=Homo sapiens GN=LAMP1 PE=2 SV=1	R.GHTLTLN*FTR.N
N84	RSSCGKENTSDPSLV	tr|B4DWL3|B4DWL3_HUMAN Lysosome-associated membrane glycoprotein 1 OS=Homo sapiens GN=LAMP1 PE=2 SV=1	R.SSCGKEN*TSDPSLVIAFGR.G
N62	DTKSGPKNMTFDLPS	tr|B4DWL3|B4DWL3_HUMAN Lysosome-associated membrane glycoprotein 1 OS=Homo sapiens GN=LAMP1 PE=2 SV=1	K.SGPKN*M#TFDLPSDATVVLN*R.S
N76	SDATVVLNRSSCGKE	tr|B4DWL3|B4DWL3_HUMAN Lysosome-associated membrane glycoprotein 1 OS=Homo sapiens GN=LAMP1 PE=2 SV=1	K.N*STPSEPGSGRGPPQEEEEEEDEEEEATKEDAEAPGIR.D
N166	LPMEVEKNSTPSEPG	tr|A8K8G0|A8K8G0_HUMAN Hepatoma-derived growth factor OS=Homo sapiens GN=HDGF PE=2 SV=1	K.SLVTQYLN*ATGNR.W
N425	SLVTQYLNATGNRWC	tr|J3KPF3|J3KPF3_HUMAN 4F2 cell-surface antigen heavy chain OS=Homo sapiens GN=SLC3A2 PE=2 SV=1	K.DASSFLAEWQN*ITK.G
N366	SFLAEWQNITKGFSE	tr|J3KPF3|J3KPF3_HUMAN 4F2 cell-surface antigen heavy chain OS=Homo sapiens GN=SLC3A2 PE=2 SV=1	K.GEGESPPVN*GTDEAAGATGDAIEPAPPSQGAEAK.G
N52	EGESPPVNGTDEAAG	sp|P49006|MRP_HUMAN MARCKS-related protein OS=Homo sapiens GN=MARCKSL1 PE=1 SV=2	K.NLN*NSQSDVVSFR.L
N773	QILSKNLNNSQSDVV	sp|P08648|ITA5_HUMAN Integrin alpha-5 OS=Homo sapiens GN=ITGA5 PE=1 SV=2	R.TEKEPLSDPVGTCYLSTDN*FTR.I
N182	TCYLSTDNFTRILEY	sp|P08648|ITA5_HUMAN Integrin alpha-5 OS=Homo sapiens GN=ITGA5 PE=1 SV=2	R.HPGN*FSSLSCDYFAVN*QSR.L
N712	GLVRHPGNFSSLSCD	sp|P08648|ITA5_HUMAN Integrin alpha-5 OS=Homo sapiens GN=ITGA5 PE=1 SV=2	K.GN*LTYGYVTILN*GSDIR.S
N724	SCDYFAVNQSRLLVC	sp|P08648|ITA5_HUMAN Integrin alpha-5 OS=Homo sapiens GN=ITGA5 PE=1 SV=2	R.YHYN*GTLLDGTSFDTSYSK.G
N297	VAGVPKGNLTYGYVT	sp|P08648|ITA5_HUMAN Integrin alpha-5 OS=Homo sapiens GN=ITGA5 PE=1 SV=2	R.N*HTYNTYIGQGYIIPGMDQGLQGACM#GER.R
N307	YGYVTILNGSDIRSL	sp|P08648|ITA5_HUMAN Integrin alpha-5 OS=Homo sapiens GN=ITGA5 PE=1 SV=2	R.YHYN*CSLLDGTQLFTSHDYGAPQEATLGANK.V
N182	DFVRYHYNGTLLDGT	sp|Q96AY3|FKB10_HUMAN Peptidyl-prolyl cis-trans isomerase FKBP10 OS=Homo sapiens GN=FKBP10 PE=1 SV=1	R.NLEKN*STKQEILAALEK.G
N310	FDSSYSRNHTYNTYI	sp|Q96AY3|FKB10_HUMAN Peptidyl-prolyl cis-trans isomerase FKBP10 OS=Homo sapiens GN=FKBP10 PE=1 SV=1	K.DN*ATEEEILVYLEK.T
N407	DFVRYHYNCSLLDGT	sp|Q96AY3|FKB10_HUMAN Peptidyl-prolyl cis-trans isomerase FKBP10 OS=Homo sapiens GN=FKBP10 PE=1 SV=1	R.KEN*SSEICSN*NGECVCGQCVCR.K
N428	LDRNLEKNSTKQEIL	sp|P07602-2|SAP_HUMAN Isoform Sap-mu-6 of Proactivator polypeptide OS=Homo sapiens GN=PSAP	K.SCGECIQAGPNCGWCTN*STFLQEGM#PTSAR.C
N80	AGDMLKDNATEEEIL	sp|P07602-2|SAP_HUMAN Isoform Sap-mu-6 of Proactivator polypeptide OS=Homo sapiens GN=PSAP	K.DGTVTAGN*ASGVADGAGAVIIASEDAVK.K
N520	DAYCRKENSSEICSN	sp|P05556|ITB1_HUMAN Integrin beta-1 OS=Homo sapiens GN=ITGB1 PE=1 SV=2	R.WCPQNSSCVN*ATACR.C
N50	PNCGWCTNSTFLQEG	sp|P05556|ITB1_HUMAN Integrin beta-1 OS=Homo sapiens GN=ITGB1 PE=1 SV=2	K.TAVN*CSSDFDACLITK.A
N249	DGTVTAGNASGVADG	sp|P42765|THIM_HUMAN 3-ketoacyl-CoA thiolase, mitochondrial OS=Homo sapiens GN=ACAA2 PE=1 SV=2	K.GSQWSDIEEFCN*R.S
N38	PQNSSCVNATACRCN	sp|P48960|CD97_HUMAN CD97 antigen OS=Homo sapiens GN=CD97 PE=1 SV=4	K.DTN*GSQFFITTVK.T
N43	ADCKTAVNCSSDFDA	tr|E9PI80|E9PI80_HUMAN CD59 glycoprotein OS=Homo sapiens GN=CD59 PE=2 SV=1	R.SRCN*TTQGNEVTSILR.W
N95	SDIEEFCNRSCEVPT	tr|B1AP13|B1AP13_HUMAN Complement decay-accelerating factor OS=Homo sapiens GN=CD55 PE=2 SV=1	K.N*ATYGYVLDDPDPDDGFNYK.Q
N148	ANAGKDTNGSQFFIT	sp|P23284|PPIB_HUMAN Peptidyl-prolyl cis-trans isomerase B OS=Homo sapiens GN=PPIB PE=1 SV=2	K.GSLSYLN*VTR.K
N140	ATERSRCNTTQGNEV	sp|P05186|PPBT_HUMAN Alkaline phosphatase, tissue-nonspecific isozyme OS=Homo sapiens GN=ALPL PE=1 SV=4	R.LAN*LTQ*GEDQYYLR.V
N131	VSWEEYKNATYGYVL	sp|O43852|CALU_HUMAN Calumenin OS=Homo sapiens GN=CALU PE=1 SV=2	K.ILLTCSLN*DSATEVTGHR.W
N134	KGSLSYLNVTRKAYW	tr|H7C469|H7C469_HUMAN Uncharacterized protein (Fragment) OS=Homo sapiens PE=3 SV=1	K.LEWLGN*CSGLNDETYGYK.E
N374	NWVSRLANLTQGEDQ	sp|P10909|CLUS_HUMAN Clusterin OS=Homo sapiens GN=CLU PE=1 SV=1	K.YSVAN*DTGFVDIPKQEK.A
N160	ILLTCSLNDSATEVT	sp|P35613|BASI_HUMAN Basigin OS=Homo sapiens GN=BSG PE=1 SV=2	K.VAAAN*VSVTQ*PESTGDPNN*MTLLAEEAR.K
N150	FKLEWLGNCSGLNDE	tr|A6NGH2|A6NGH2_HUMAN Sodium/potassium-transporting ATPase subunit beta-1 OS=Homo sapiens GN=ATP1B1 PE=2 SV=3	R.VFGSQN*LTTVK.L
N221	NPKYSVANDTGFVDI	sp|P07711|CATL1_HUMAN Cathepsin L1 OS=Homo sapiens GN=CTSL PE=1 SV=2	R.N*HSIFLADINQER.G
N1161	KAKVAAANVSVTQPE	sp|P11047|LAMC1_HUMAN Laminin subunit gamma-1 OS=Homo sapiens GN=LAMC1 PE=1 SV=3	R.YFYLQAVNSEGQN*LTR.S
N1175	ESTGDPNNMTLLAEE	sp|P11047|LAMC1_HUMAN Laminin subunit gamma-1 OS=Homo sapiens GN=LAMC1 PE=1 SV=3	R.TVLEN*STSYEEAK.N
N515	LRVFGSQNLTTVKLK	sp|Q9Y4L1|HYOU1_HUMAN Hypoxia up-regulated protein 1 OS=Homo sapiens GN=HYOU1 PE=1 SV=1	R.N*VTYGTYLDDPDPDDGFNYK.Q
N92	IKEDVYRNHSIFLAD	tr|Q5T0S4|Q5T0S4_HUMAN Palmitoyl-protein thioesterase 1 (Fragment) OS=Homo sapiens GN=PPT1 PE=2 SV=1	R.EN*LTISLCHPGWSAVT.-
N61	AVNSEGQNLTRSPAG	sp|Q7Z4H8|KDEL2_HUMAN KDEL motif-containing protein 2 OS=Homo sapiens GN=KDELC2 PE=1 SV=2	R.LQAALDDEEAGGRPAMEPGN*GSLDLGGDSAGR.S
N234	LTRTVLENSTSYEEA	tr|E7EMM4|E7EMM4_HUMAN Acid ceramidase OS=Homo sapiens GN=ASAH1 PE=2 SV=1	R.IAPASN*VSHTVVLRPLK.A
N131	ISWDEYRNVTYGTYL	sp|O43852-8|CALU_HUMAN Isoform 8 of Calumenin OS=Homo sapiens GN=CALU	R.IQNILSEKPTVTTVYANN*GSVLQGSSVASVYDGK.L
N439	QQRIERENLTISLCH	sp|Q9P2B7-2|K1430_HUMAN Isoform 2 of UPF0501 protein KIAA1430 OS=Homo sapiens GN=KIAA1430	K.NNKVNVVLQN*FMYTM#LRDSN*ATAAK.M
N57	RPAMEPGNGSLDLGG	sp|Q00839|HNRPU_HUMAN Heterogeneous nuclear ribonucleoprotein U OS=Homo sapiens GN=HNRNPU PE=1 SV=6	K.SDRN*DSEDPGSEYN*AEEDELEEEMSDEYSDIEEQ*SEK.D
N88	DRIAPASNVSHTVVL	tr|E9PQI4|E9PQI4_HUMAN Translocon-associated protein subunit beta (Fragment) OS=Homo sapiens GN=SSR2 PE=2 SV=1	K.AN*TTQPGIVEGGQVLK.C
N344	VTTVYANNGSVLQGS	tr|G3V1K3|G3V1K3_HUMAN Paraoxonase 2, isoform CRA_a OS=Homo sapiens GN=PON2 PE=4 SV=1	R.QAQQERDELADEIAN*SSGK.G
N136	YTMLRDSNATAAKMS	tr|E7EW05|E7EW05_HUMAN Protein SDA1 homolog OS=Homo sapiens GN=SDAD1 PE=2 SV=1	K.LQVELDN*VTGLLSQSDSK.S
N293	DKEKSDRNDSEDPGS	sp|Q5SVQ8|ZBT41_HUMAN Zinc finger and BTB domain-containing protein 41 OS=Homo sapiens GN=ZBTB41 PE=1 SV=1	K.IISN*ASCTTN*CLAPLAK.V
N74	LVGAPKANTTQPGIV	sp|P06756|ITAV_HUMAN Integrin alpha-V OS=Homo sapiens GN=ITGAV PE=1 SV=2	K.CHEGN*GTFECGACR.C
N1712	ELADEIANSSGKGAL	sp|P35579|MYH9_HUMAN Myosin-9 OS=Homo sapiens GN=MYH9 PE=1 SV=4	R.KEN*SSEICSNN*GECVCGQCVCR.K
N1284	KLQVELDNVTGLLSQ	sp|P35579|MYH9_HUMAN Myosin-9 OS=Homo sapiens GN=MYH9 PE=1 SV=4	R.NPCTSEQN*CTSPFSYK.N
N149	NSLKIISNASCTTNC	sp|P04406|G3P_HUMAN Glyceraldehyde-3-phosphate dehydrogenase OS=Homo sapiens GN=GAPDH PE=1 SV=3	K.KDTCTQECSYFN*ITK.V
N108	ANAGPNTNGSQFFIC	sp|P62937|PPIA_HUMAN Peptidyl-prolyl cis-trans isomerase A OS=Homo sapiens GN=PPIA PE=1 SV=2	R.TLSRPSETCN*ETTK.L
N481	SPKCHEGNGTFECGA	sp|P05556|ITB1_HUMAN Integrin beta-1 OS=Homo sapiens GN=ITGB1 PE=1 SV=2	R.YHYN*GTFEDGKK.F
N520	DAYCRKENSSEICSN	sp|P05556|ITB1_HUMAN Integrin beta-1 OS=Homo sapiens GN=ITGB1 PE=1 SV=2	R.YHYN*GSLMDGTLFDSSYSR.N
N212	NPCTSEQNCTSPFSY	sp|P05556|ITB1_HUMAN Integrin beta-1 OS=Homo sapiens GN=ITGB1 PE=1 SV=2	R.GDKN*VTMGQSSAR.M
N669	TQECSYFNITKVESR	sp|P05556|ITB1_HUMAN Integrin beta-1 OS=Homo sapiens GN=ITGB1 PE=1 SV=2	K.TFKN*ESENTCQDVDECQQNPR.L
N50	PNCGWCTNSTFLQEG	sp|P05556|ITB1_HUMAN Integrin beta-1 OS=Homo sapiens GN=ITGB1 PE=1 SV=2	R.WCPQN*SSCVN*ATACR.C
N198	LPMEVEKNSTPSEPG	sp|P51858|HDGF_HUMAN Hepatoma-derived growth factor OS=Homo sapiens GN=HDGF PE=1 SV=1	R.HPGNFSSLSCDYFAVN*QSR.L
N393	SRPSETCNETTKLGD	sp|Q96AY3|FKB10_HUMAN Peptidyl-prolyl cis-trans isomerase FKBP10 OS=Homo sapiens GN=FKBP10 PE=1 SV=1	K.N*KTDVEYESDEK.A
N70	DFVRYHYNGTFEDGK	sp|Q96AY3|FKB10_HUMAN Peptidyl-prolyl cis-trans isomerase FKBP10 OS=Homo sapiens GN=FKBP10 PE=1 SV=1	R.VFDKEGN*GTVMGAEIR.H
N182	DFVRYHYNGTLLDGT	sp|Q96AY3|FKB10_HUMAN Peptidyl-prolyl cis-trans isomerase FKBP10 OS=Homo sapiens GN=FKBP10 PE=1 SV=1	K.TCDWLPKPN*MSASCK.E
N294	DFMRYHYNGSLMDGT	sp|Q96AY3|FKB10_HUMAN Peptidyl-prolyl cis-trans isomerase FKBP10 OS=Homo sapiens GN=FKBP10 PE=1 SV=1	K.ALMN*GSESR.F
N407	DFVRYHYNCSLLDGT	sp|Q96AY3|FKB10_HUMAN Peptidyl-prolyl cis-trans isomerase FKBP10 OS=Homo sapiens GN=FKBP10 PE=1 SV=1	K.N*ATLAEQAK.L
N371	IQERGDKNVTMGQSS	sp|P48960|CD97_HUMAN CD97 antigen OS=Homo sapiens GN=CD97 PE=1 SV=4	R.AEPPLN*ASASDQGEK.V
N108	SGAKTFKNESENTCQ	sp|P48960|CD97_HUMAN CD97 antigen OS=Homo sapiens GN=CD97 PE=1 SV=4	K.VIN*ETWAWK.N
N38	PQNSSCVNATACRCN	sp|P48960|CD97_HUMAN CD97 antigen OS=Homo sapiens GN=CD97 PE=1 SV=4	K.IDASKNEEDEGHSN*SSPR.H
N33	CARWCPQNSSCVNAT	sp|P48960|CD97_HUMAN CD97 antigen OS=Homo sapiens GN=CD97 PE=1 SV=4	K.EELQ*AN*GSAPAADKEEPAAAGSGAASPSAAEKGEPAAAAAPEAGASPVEK.E
N773	QILSKNLNNSQSDVV	sp|P08648|ITA5_HUMAN Integrin alpha-5 OS=Homo sapiens GN=ITGA5 PE=1 SV=2	R.VNDN*KTAAEEALR.K
N182	TCYLSTDNFTRILEY	sp|P08648|ITA5_HUMAN Integrin alpha-5 OS=Homo sapiens GN=ITGA5 PE=1 SV=2	R.VN*NTLSSQISR.L
N724	SCDYFAVNQSRLLVC	sp|P08648|ITA5_HUMAN Integrin alpha-5 OS=Homo sapiens GN=ITGA5 PE=1 SV=2	K.VAAAN*VSVTQPESTGDPNN*MTLLAEEAR.K
N297	VAGVPKGNLTYGYVT	sp|P08648|ITA5_HUMAN Integrin alpha-5 OS=Homo sapiens GN=ITGA5 PE=1 SV=2	R.TLAGEN*QTAFEIEELNR.K
N307	YGYVTILNGSDIRSL	sp|P08648|ITA5_HUMAN Integrin alpha-5 OS=Homo sapiens GN=ITGA5 PE=1 SV=2	K.QSGDVTCN*CTDGR.V
N230	RKYMYPKNKTDVEYE	sp|P05186|PPBT_HUMAN Alkaline phosphatase, tissue-nonspecific isozyme OS=Homo sapiens GN=ALPL PE=1 SV=4	R.FGTCSQLCN*NTK.G
N140	ATERSRCNTTQGNEV	sp|P05186|PPBT_HUMAN Alkaline phosphatase, tissue-nonspecific isozyme OS=Homo sapiens GN=ALPL PE=1 SV=4	K.LTSCATN*ASICGDEAR.C
N101	RVFDKEGNGTVMGAE	tr|G3V1V0|G3V1V0_HUMAN Myosin light polypeptide 6 OS=Homo sapiens GN=MYL6 PE=4 SV=1	K.KKEDALN*ETR.E
N101	CDWLPKPNMSASCKE	tr|C9JIZ6|C9JIZ6_HUMAN Pulmonary surfactant-associated protein A2 OS=Homo sapiens GN=PSAP PE=2 SV=1	R.LAN*LTQGEDQYYLR.V
N428	LDRNLEKNSTKQEIL	tr|C9JIZ6|C9JIZ6_HUMAN Pulmonary surfactant-associated protein A2 OS=Homo sapiens GN=PSAP PE=2 SV=1	K.GSLSYLN*VTRK.A
N80	AGDMLKDNATEEEIL	tr|C9JIZ6|C9JIZ6_HUMAN Pulmonary surfactant-associated protein A2 OS=Homo sapiens GN=PSAP PE=2 SV=1	R.DVN*CSVM#GPQEK.K
N103	RGHTLTLNFTRNATR	tr|B4DWL3|B4DWL3_HUMAN Lysosome-associated membrane glycoprotein 1 OS=Homo sapiens GN=LAMP1 PE=2 SV=1	R.DAN*VSGTLVSSSTLEK.K
N84	RSSCGKENTSDPSLV	tr|B4DWL3|B4DWL3_HUMAN Lysosome-associated membrane glycoprotein 1 OS=Homo sapiens GN=LAMP1 PE=2 SV=1	K.VN*ETEM#DIAK.H
N62	DTKSGPKNMTFDLPS	tr|B4DWL3|B4DWL3_HUMAN Lysosome-associated membrane glycoprotein 1 OS=Homo sapiens GN=LAMP1 PE=2 SV=1	R.TAADTTGLQPILNQFTPAN*ISR.Q
N76	SDATVVLNRSSCGKE	tr|B4DWL3|B4DWL3_HUMAN Lysosome-associated membrane glycoprotein 1 OS=Homo sapiens GN=LAMP1 PE=2 SV=1	K.TN*ITLVCKPGDLESAPVLR.T
N323	SLVTQYLNATGNRWC	sp|P08195-2|4F2_HUMAN Isoform 2 of 4F2 cell-surface antigen heavy chain OS=Homo sapiens GN=SLC3A2	R.EGSRTDDEVVQREEEAIQLDGLN*ASQIR.E
N264	SFLAEWQNITKGFSE	sp|P08195-2|4F2_HUMAN Isoform 2 of 4F2 cell-surface antigen heavy chain OS=Homo sapiens GN=SLC3A2	K.DSCESNHN*ITCK.V
N52	EGESPPVNGTDEAAG	sp|P49006|MRP_HUMAN MARCKS-related protein OS=Homo sapiens GN=MARCKSL1 PE=1 SV=2	R.N*TTFNVESTK.K
N268	SEDKALMNGSESRFF	sp|P35613|BASI_HUMAN Basigin OS=Homo sapiens GN=BSG PE=1 SV=2	R.ILCDNADN*ITR.V
N160	ILLTCSLNDSATEVT	sp|P35613|BASI_HUMAN Basigin OS=Homo sapiens GN=BSG PE=1 SV=2	K.GWN*WTSGFNK.C
N869	NETWAWKNATLAEQA	sp|Q9Y4L1|HYOU1_HUMAN Hypoxia up-regulated protein 1 OS=Homo sapiens GN=HYOU1 PE=1 SV=1	R.NFPDAFEYNN*VSR.Q
N931	TRAEPPLNASASDQG	sp|Q9Y4L1|HYOU1_HUMAN Hypoxia up-regulated protein 1 OS=Homo sapiens GN=HYOU1 PE=1 SV=1	K.EIFVAN*GTQGK.L
N515	LRVFGSQNLTTVKLK	sp|Q9Y4L1|HYOU1_HUMAN Hypoxia up-regulated protein 1 OS=Homo sapiens GN=HYOU1 PE=1 SV=1	R.AAGN*TSESQSCAR.S
N862	TTLEKVINETWAWKN	sp|Q9Y4L1|HYOU1_HUMAN Hypoxia up-regulated protein 1 OS=Homo sapiens GN=HYOU1 PE=1 SV=1	K.ANIQFGDN*GTTISAVSNK.A
N148	ANAGKDTNGSQFFIT	sp|P23284|PPIB_HUMAN Peptidyl-prolyl cis-trans isomerase B OS=Homo sapiens GN=PPIB PE=1 SV=2	R.DMLAQCESN*M#SELQ*Q*LQ*NEK.C
N81	EEDEGHSNSSPRHSE	tr|D6RAF8|D6RAF8_HUMAN Heterogeneous nuclear ribonucleoprotein D0 (Fragment) OS=Homo sapiens GN=HNRNPD PE=2 SV=1	K.N*VTSESTCCVAK.S
N61	AKEELQANGSAPAAD	sp|P29966|MARCS_HUMAN Myristoylated alanine-rich C-kinase substrate OS=Homo sapiens GN=MARCKS PE=1 SV=4	R.GYN*VTYWR.E
N1380	FDRRVNDNKTAAEEA	sp|P11047|LAMC1_HUMAN Laminin subunit gamma-1 OS=Homo sapiens GN=LAMC1 PE=1 SV=3	K.YSVAN*DTGFVDIPK.Q
N1107	MDRLQRVNNTLSSQI	sp|P11047|LAMC1_HUMAN Laminin subunit gamma-1 OS=Homo sapiens GN=LAMC1 PE=1 SV=3	K.SGDASIN*VTNLQLSDIGTYQCK.V
N1161	KAKVAAANVSVTQPE	sp|P11047|LAMC1_HUMAN Laminin subunit gamma-1 OS=Homo sapiens GN=LAMC1 PE=1 SV=3	R.SHN*RSEEFLIAGK.L
N1175	ESTGDPNNMTLLAEE	sp|P11047|LAMC1_HUMAN Laminin subunit gamma-1 OS=Homo sapiens GN=LAMC1 PE=1 SV=3	R.CDSGFALDSEERN*CTDIDECR.I
N1223	LRTLAGENQTAFEIE	sp|P11047|LAMC1_HUMAN Laminin subunit gamma-1 OS=Homo sapiens GN=LAMC1 PE=1 SV=3	R.VCECN*PN*YTGSACDCSLDTSTCEASN*GQ*ICN*GRGICECGV.-
N4364	QSGDVTCNCTDGRVA	sp|Q07954|LRP1_HUMAN Prolow-density lipoprotein receptor-related protein 1 OS=Homo sapiens GN=LRP1 PE=1 SV=2	K.GSN*YSEILDK.Y
N3839	GTCSQLCNNTKGGHL	sp|Q07954|LRP1_HUMAN Prolow-density lipoprotein receptor-related protein 1 OS=Homo sapiens GN=LRP1 PE=1 SV=2	R.ASILTGKYPHNHHVVNN*TLEGN*CSSK.S
N3788	KLTSCATNASICGDE	sp|Q07954|LRP1_HUMAN Prolow-density lipoprotein receptor-related protein 1 OS=Homo sapiens GN=LRP1 PE=1 SV=2	R.EEQ*FN*STYR.V
N43	ADCKTAVNCSSDFDA	tr|E9PNW4|E9PNW4_HUMAN CD59 glycoprotein OS=Homo sapiens GN=CD59 PE=2 SV=1	R.LNPTVTYGN*DSFSAK.A
N86	KKKEDALNETRESET	sp|P10909|CLUS_HUMAN Clusterin OS=Homo sapiens GN=CLU PE=1 SV=1	K.LVGGPVAGGDPN*QTIR.G
N374	NWVSRLANLTQGEDQ	sp|P10909|CLUS_HUMAN Clusterin OS=Homo sapiens GN=CLU PE=1 SV=1	R.VTPACN*TSLPAQR.W
N95	SDIEEFCNRSCEVPT	tr|B1AP13|B1AP13_HUMAN Complement decay-accelerating factor OS=Homo sapiens GN=CD55 PE=2 SV=1	K.SN*DTAASEYK.Y
N134	KGSLSYLNVTRKAYW	tr|H7C469|H7C469_HUMAN Uncharacterized protein (Fragment) OS=Homo sapiens PE=3 SV=1	K.SCVAVTSAQPQN*MSR.R
N53	SGSQRDVNCSVMGPQ	sp|P53634|CATC_HUMAN Dipeptidyl peptidase 1 OS=Homo sapiens GN=CTSC PE=1 SV=2	K.TVTISDHGTVTYN*GSICGDDQNGPK.I
N257	PRYNRDANVSGTLVS	sp|Q96IZ0|PAWR_HUMAN PRKC apoptosis WT1 regulator protein OS=Homo sapiens GN=PAWR PE=1 SV=1	K.VVDDVSN*QTSCR.L
N160	SGTVTKVNETEMDIA	sp|O75629|CREG1_HUMAN Protein CREG1 OS=Homo sapiens GN=CREG1 PE=1 SV=1	K.N*ITIVTGAPR.H
N57	RPAMEPGNGSLDLGG	sp|Q00839|HNRPU_HUMAN Heterogeneous nuclear ribonucleoprotein U OS=Homo sapiens GN=HNRNPU PE=1 SV=6	R.DMN*QTLGDN*ITVK.M
N131	VSWEEYKNATYGYVL	sp|O43852|CALU_HUMAN Calumenin OS=Homo sapiens GN=CALU PE=1 SV=2	K.MWPQ*YCQ*HDN*DTTQ*ESSASN*QASSPENDVPDSILSPQGQ*N*GDK.W
N74	LVGAPKANTTQPGIV	sp|P06756|ITAV_HUMAN Integrin alpha-V OS=Homo sapiens GN=ITGAV PE=1 SV=2	K.TYN*GTNPDAASR.A
N615	LNQFTPANISRQAHI	sp|P06756|ITAV_HUMAN Integrin alpha-V OS=Homo sapiens GN=ITGAV PE=1 SV=2	K.AVLVNN*ITTGER.L
N581	HGKKIKTNITLVCKP	sp|P11717|MPRI_HUMAN Cation-independent mannose-6-phosphate receptor OS=Homo sapiens GN=IGF2R PE=1 SV=3	R.YEQLQN*ETR.Q
N92	IKEDVYRNHSIFLAD	tr|Q5T0S4|Q5T0S4_HUMAN Palmitoyl-protein thioesterase 1 (Fragment) OS=Homo sapiens GN=PPT1 PE=2 SV=1	R.SEASEGN*ITVTCR.A
N62	AIQLDGLNASQIREL	sp|P14625|ENPL_HUMAN Endoplasmin OS=Homo sapiens GN=HSP90B1 PE=1 SV=1
